# Supplementary material for: FAM111B knockdown attenuates tumorigenesis of ovarian cancer via the downregulation of MYC
Source: BMC Cancer. 2025 Aug 9;25:1290. doi: 10.1186/s12885-025-14740-6 (PMC12335066; doi:10.1186/s12885-025-14740-6)
Supplement: Supplementary file 1 — Supplementary Material 1. [file 12885_2025_14740_MOESM1_ESM.xlsx]

## Sheet: Sheet1
Supplementary table 1. Antibody and reagent information
Antibody	Source	Company	Item No.	Dilution ratio
FAM111B	Rabbit	Novarianus bio	NBP1-86645	1/500
p-mTOR	Rabbit	Abcam	ab109268	1/500
ERK1/2	Mouse	CST	#9107	1/300
mTOR	Rabbit	CST	#2972	1/1000
p-ERK1/2	Rabbit	CST	#4376	1/300
β-Cadherin	Rabbit	CST	#8480	1/500
MYC	Rabbit	Abcam	ab32072	1/500
p-β-Cadherin	Rabbit	CST	#2009	1/1000
p-AKT1	Rabbit	CST	#4060	1/500
AKT1	Rabbit	Abcam	ab179463	1/1000
Twist	Mouse	Abcam	ab50887	1/50
N-cadherin	Rabbit	Abcam	ab18203	1/100
Vimentin	Rabbit	CST	#3932	1/1000
Snail	Rabbit	CST	#3879	1/500
FN1	Mouse	RD	MAB1918	1/1000
p-P38	Rabbit	CST	#4631	1/500
P38	Rabbit	CST	#8690	1/500
GAPDH	Mouse	Santa Cruz	sc-32233	1/2000
Anti-rabbit IgG	Goat	Santa Cruz	sc-2004	1/2000
Anti-mouse IgG	Goat	Santa Cruz	sc-2005	1/2000
